# Supplementary material for: Interactions of Different Streptomyces Species and Myxococcus xanthus Affect Myxococcus Development and Induce the Production of DK-Xanthenes
Source: Int J Mol Sci. 2023 Oct 27;24(21):15659. doi: 10.3390/ijms242115659 (PMC10649082; doi:10.3390/ijms242115659)
Supplement: Supplementary file 1 [file ijms-24-15659-s001.zip]

Archive with 1 entries (1 files):
- ijms-2646862-supplementary.pdf
